# Supplementary material for: The Regulatory Repertoire of Pseudomonas aeruginosa AmpC ß-Lactamase Regulator AmpR Includes Virulence Genes
Source: PLoS One. 2012 Mar 29;7(3):e34067. doi: 10.1371/journal.pone.0034067 (PMC3315558; doi:10.1371/journal.pone.0034067)
Supplement: Table S3 — AmpR-dependent genes. The 313 AmpR-dependent genes are separated into upregulated and downregulated genes with the corresponding corrected p-values for the fold change (FC) observed. The genes are arranged based on either (A) functional categorization, or (B) fold change. Locus tag annotations are from the Pseudomonas Genome database [31]. (XLSX) [file pone.0034067.s003.xlsx]

## Sheet: Table S3
Table S3: AmpR-dependent genes. The 313 AmpR-dependent genes are separated into upregulated and downregulated genes with the corresponding corrected p-values for the fold change (FC) observed. The genes are arranged based on either (A) functional categorization, or (B) fold change. Locus tag annotations are from the Pseudomonas Genome database (31).
A
Downregulated genes
Locus Tag	Gene Name	Product Name	FC	Corrected p-value
Adaptation, Protection
PA0074	ppkA	serine/threonine protein kinase PpkA	-2.259	0.00841234
PA1127		probable oxidoreductase	-2.00194	0.00473571
PA2826		probable glutathione peroxidase	-2.16358	0.00595762
PA3109		hypothetical protein	-2.58568	0.00958539
PA5117	typA	regulatory protein TypA	-3.59586	0.00805883
Amino acid biosynthesis and metabolism
PA0132		beta-alanine--pyruvate transaminase	-3.89285	0.00929397
PA1337	ansB	glutaminase-asparaginase	-2.37533	0.00335372
PA1812	mltD	membrane-bound lytic murein transglycosylase D precursor	-2.09119	0.00532465
PA2443	sdaA	L-serine dehydratase	-10.5913	0.00401609
PA2444	glyA2	serine hydroxymethyltransferase	-7.07431	0.0017601
PA2629	purB	adenylosuccinate lyase	-2.316	0.00989176
PA5323	argB	acetylglutamate kinase	-2.55548	0.0044489
PA5415	glyA1	serine hydroxymethyltransferase	-2.10422	0.00591126
Biosynthesis of cofactors, prosthetic groups and carriers
PA4664	hemK	probable methyl transferase	-2.03143	0.00951164
Carbon compound catabolism
PA0208	mdcA	malonate decarboxylase alpha subunit	-2.42114	0.00391346
PA2414		L-sorbosone dehydrogenase	-2.23273	0.00890064
Cell division
PA0857	bolA	morphogene protein BolA	-2.33917	0.0027833
Cell wall / LPS / capsule
PA2232	pslB	probable phosphomannose isomerase/GDP-mannose pyrophosphorylase	-3.17753	0.00870108
PA2234	pslD	PslD	-3.04403	0.00826518
PA3646	lpxD	UDP-3-O-[3-hydroxylauroyl] glucosamine N-acyltransferase	-2.1416	0.00477625
PA5077	mdoH	periplasmic glucans biosynthesis protein MdoH	-2.17565	0.00485732
PA5163	rmlA	glucose-1-phosphate thymidylyltransferase	-2.05939	0.00466136
PA5322	algC	phosphomannomutase AlgC	-2.34479	0.0044489
Central intermediary metabolism
PA2023	galU	UTP--glucose-1-phosphate uridylyltransferase	-2.45669	0.00475396
PA2193	hcnA	hydrogen cyanide synthase HcnA	-7.33708	0.00468042
PA2194	hcnB	hydrogen cyanide synthase HcnB	-5.31693	0.0070804
PA2195	hcnC	hydrogen cyanide synthase HcnC	-4.62762	0.00401609
PA2442	gcvT2	glycine cleavage system protein T2	-4.78317	0.00335735
PA2445	gcvP2	glycine cleavage system protein P2	-14.2974	0.00503042
PA4100		probable dehydrogenase	-2.71636	0.00681389
Energy metabolism
PA0854	fumC2	fumarate hydratase	-2.42935	0.00959237
PA4470	fumC1	fumarate hydratase	-17.3034	0.00597237
PA5553	atpC	ATP synthase epsilon chain	-2.20143	0.00570765
Fatty acid and phospholipid metabolism
PA0798	pmtA	phospholipid methyltransferase	-2.26622	0.00591126
PA1869		probable acyl carrier protein	-6.01361	0.00466136
Hypothetical, unclassified, unknown
PA0062		hypothetical protein	-4.85126	0.002909
PA0076		hypothetical protein	-2.50973	0.00333506
PA0078		hypothetical protein	-2.90065	0.00865984
PA0079		hypothetical protein	-2.9454	0.00597267
PA0080		hypothetical protein	-2.52397	0.0049448
PA0169		hypothetical protein	-3.27801	0.00294533
PA0170		hypothetical protein	-3.4572	0.00419716
PA0269		conserved hypothetical protein	-3.44682	0.00317818
PA0270		hypothetical protein	-3.01664	0.00885059
PA0370		conserved hypothetical protein	-2.4603	0.00373239
PA0371		hypothetical protein	-2.50713	0.00367626
PA0468		hypothetical protein	-2.24376	0.00611663
PA0567		conserved hypothetical protein	-3.2488	0.00987334
PA0713		hypothetical protein	-3.09266	0.00740314
PA0732		hypothetical protein	-2.92145	0.0044489
PA0737		hypothetical protein	-2.04916	0.00985637
PA0943		hypothetical protein	-2.04837	0.0036526
PA1471		hypothetical protein	-6.54101	0.0027833
PA1605		hypothetical protein	-2.26794	0.00741064
PA1657		conserved hypothetical protein	-8.41907	0.00319346
PA1658		conserved hypothetical protein	-9.69249	0.00159891
PA1659		hypothetical protein	-7.93057	0.00190882
PA1660		hypothetical protein	-4.66529	0.00844429
PA1661		hypothetical protein	-3.59048	0.00395033
PA1664		hypothetical protein	-6.31325	0.00473182
PA1665		hypothetical protein	-7.59131	0.00200188
PA1666		hypothetical protein	-6.11925	0.00367778
PA1667		hypothetical protein	-6.02484	0.00290062
PA1668		hypothetical protein	-4.08836	0.00398076
PA1669		hypothetical protein	-4.03249	0.00546002
PA1732		conserved hypothetical protein	-2.62022	0.00669765
PA1892		hypothetical protein	-2.59933	0.00929397
PA1894		hypothetical protein	-3.81613	0.00255498
PA1897		hypothetical protein	-2.77539	0.00599582
PA1951		hypothetical protein	-2.05854	0.00936062
PA1968		hypothetical protein	-2.52487	0.0065985
PA1969		hypothetical protein	-2.47789	0.00741064
PA2030		hypothetical protein	-4.11264	0.00888639
PA2031		hypothetical protein	-3.21087	0.00870108
PA2034		hypothetical protein	-4.77721	0.00591126
PA2080	kynU	kynureninase KynU	-7.16145	0.0022858
PA2081	kynB	kynurenine formamidase, KynB	-5.86117	0.00173128
PA2222		hypothetical protein	-3.10245	0.00494358
PA2235	pslE	hypothetical protein	-2.97217	0.00317818
PA2236	pslF	hypothetical protein	-2.81097	0.00677652
PA2238	pslH	hypothetical protein	-2.53432	0.00788902
PA2242	pslL	hypothetical protein	-2.73008	0.00341217
PA2289		conserved hypothetical protein	-2.29817	0.00715201
PA2384		hypothetical protein	-5.65649	0.00936062
PA2412		conserved hypothetical protein	-2.18648	0.00395033
PA2452		hypothetical protein	-5.05728	0.00395033
PA2630		conserved hypothetical protein	-2.78221	0.00959237
PA2702		hypothetical protein	-2.03674	0.00444661
PA2703		hypothetical protein	-2.23225	0.00903018
PA3042		hypothetical protein	-2.87521	0.00870108
PA3413		conserved hypothetical protein	-3.61468	0.00760497
PA3484		hypothetical protein	-2.08874	0.00763104
PA3572		hypothetical protein	-4.72517	0.00185871
PA3791		hypothetical protein	-2.06166	0.00975127
PA4033		hypothetical protein	-26.8976	0.00402275
PA4154		conserved hypothetical protein	-3.81026	0.00595762
PA4182		hypothetical protein	-2.58842	0.00546002
PA4204	ppgL	periplasmic gluconolactonase, PpgL	-3.2913	0.00214536
PA4384		hypothetical protein	-2.98708	0.00466136
PA4458		conserved hypothetical protein	-2.002	0.00214536
PA4459		conserved hypothetical protein	-2.68724	0.00599555
PA4469		hypothetical protein	-9.67253	0.00929397
PA4625		hypothetical protein	-2.9079	0.00824639
PA5023		conserved hypothetical protein	-2.2148	0.00466136
PA5052		hypothetical protein	-2.00001	0.00859657
PA5104		conserved hypothetical protein	-2.5155	0.0044489
PA5180		conserved hypothetical protein	-6.36099	0.00395033
PA5202		hypothetical protein	-2.33931	0.00686045
PA5463		hypothetical protein	-2.04872	0.0085861
Membrane proteins
PA0605		probable permease of ABC transporter	-3.02958	0.00473571
PA0606		probable permease of ABC transporter	-2.43072	0.00443046
PA2403		hypothetical protein	-3.27781	0.00728415
PA2415		hypothetical protein	-2.27088	0.0027833
PA2763		hypothetical protein	-3.63467	0.00847349
PA2811		probable permease of ABC-2 transporter	-4.57802	0.00611663
PA3692		probable outer membrane protein precursor	-7.80547	0.00346246
PA3821	secD	secretion protein SecD	-2.03679	0.00608598
PA4467		hypothetical protein	-9.88691	0.00668992
PA4503		probable permease of ABC transporter	-3.96096	0.00532248
PA4504		probable permease of ABC transporter	-4.23853	0.00475788
PA5182		hypothetical protein	-3.19173	0.00333506
Nucleotide biosynthesis and metabolism
PA4855	purD	phosphoribosylamine--glycine ligase	-2.0098	0.0086633
PA5496	nrdJb	class II ribonucleotide-diphosphate reductase subunit, NrdJb	-2.97852	0.00562035
PA5497	nrdJa	class II ribonucleotide-diphosphate reductase subunit, NrdJa	-3.32507	0.00844429
Protein secretion/export apparatus
PA0077	icmF1	IcmF1	-2.95343	0.0086633
PA1709	popD	Translocator outer membrane protein PopD precursor	-6.24193	0.00137808
PA1711	exsE	ExsE	-3.61721	0.00335372
PA5210		probable secretion pathway ATPase	-2.27086	0.0033128
Putative enzymes
PA0507		probable acyl-CoA dehydrogenase	-3.81866	0.00625811
PA0534		conserved hypothetical protein	-3.13754	0.00791179
PA0853		probable oxidoreductase	-2.64826	0.0044489
PA1662		probable ClpA/B-type protease	-5.03265	0.00340505
PA1893		hypothetical protein	-2.93791	0.00476749
PA2237	pslG	probable glycosyl hydrolase	-2.3652	0.00682108
PA2239	pslI	probable transferase	-2.96379	0.00402374
PA2263		probable 2-hydroxyacid dehydrogenase	-2.24954	0.00395033
PA2317		probable oxidoreductase	2.85959	0.0027833
PA2682		conserved hypothetical protein	-2.98768	0.00758233
PA3427		probable short-chain dehydrogenases	-3.8378	0.0085861
PA3454		probable acyl-CoA thiolase	-3.85763	0.00433459
PA4171		probable protease	-2.40617	0.00485732
PA5150		probable short-chain dehydrogenase	-2.04039	0.00546002
PA5181		probable oxidoreductase	-8.59265	0.00596138
Secreted Factors (toxins, enzymes, alginate)
PA0085	hcp1	Hcp1	-3.66534	0.0030936
PA0263	hcpC	secreted protein Hcp	-7.66093	0.00466136
PA1707	pcrH	regulatory protein PcrH	-3.7895	0.00398076
PA3841	exoS	exoenzyme S	-3.4762	0.00115605
PA3842		probable chaperone	-2.8865	0.00572701
Transcription, RNA processing and degradation
PA4740	pnp	polyribonucleotide nucleotidyltransferase	-2.13937	0.00549067
Transcriptional regulators
PA0479		probable transcriptional regulator	-2.14901	0.00989718
PA1663		probable transcriptional regulator	-3.90275	0.00513012
PA2281		probable transcriptional regulator	-2.12902	0.00989176
PA2588		probable transcriptional regulator	-27.8594	0.00376872
PA5105	hutC	histidine utilization repressor HutC	-3.09029	0.00826518
PA5483	algB	two-component response regulator AlgB	-2.36996	0.00782929
Translation, post-translational modification, degradation
PA0594	surA	peptidyl-prolyl cis-trans isomerase SurA	-2.41436	0.00625811
PA1670	stp1	serine/threonine phosphoprotein phosphatase Stp1	-2.29356	0.00381263
Transport of small molecules
PA2987		probable ATP-binding component of ABC transporter	-2.13258	0.00367626
PA4206	mexH	probable RND efflux membrane fusion protein precursor	-21.3837	0.00254215
PA4500		probable binding protein component of ABC transporter	-5.19302	0.00373247
PA4502		probable binding protein component of ABC transporter	-4.93747	0.00341217
PA4505		probable ATP-binding component of ABC transporter	-3.25033	0.00371406
PA4506		probable ATP-binding component of ABC dipeptide transporter	-3.7916	0.00299366
Two-component regulatory systems
PA5484		probable two-component sensor	-3.02836	0.00701457
Upregulated genes
Locus Tag	Gene Name	Product Name	FC	Corrected p-value
Adaptation, Protection
PA0180		probable chemotaxis transducer	2.12406	0.0057846
PA0923	dinB	DNA Polymerase IV, DinB	4.52074	0.00604851
PA2652		probable chemotaxis transducer	2.58199	0.00867078
PA3007	lexA	repressor protein LexA	2.71962	0.00728415
PA3348		probable chemotaxis protein methyltransferase	2.17826	0.00364495
PA4309	pctA	chemotactic transducer PctA	3.21281	0.00782929
PA4356	xenB	xenobiotic reductase	3.24147	0.00596138
PA4378	inaA	InaA protein	2.97022	0.00667605
PA4520		probable chemotaxis transducer	2.08624	0.00368951
Amino acid biosynthesis and metabolism
PA0245	aroQ2	3-dehydroquinate dehydratase	2.92121	0.00371456
PA4565	proB	glutamate 5-kinase	2.89297	0.00502606
Biosynthesis of cofactors, prosthetic groups and carriers
PA4919	pncB1	nicotinate phosphoribosyltransferase	6.30886	0.00395033
Carbon compound catabolism
PA0153	pcaH	protocatechuate 3,4-dioxygenase, beta subunit	3.29358	0.00341808
PA0154	pcaG	protocatechuate 3,4-dioxygenase, alpha subunit	2.21623	0.00624727
PA0226		probable CoA transferase, subunit A	4.44884	0.00997414
PA0230	pcaB	3-carboxy-cis,cis-muconate cycloisomerase	3.26865	0.00708169
PA0231	pcaD	beta-ketoadipate enol-lactone hydrolase	3.67264	0.0051625
PA0232	pcaC	gamma-carboxymuconolactone decarboxylase	4.07982	0.00844429
PA2862	lipA	lactonizing lipase precursor	3.61764	0.00597447
PA4123	hpcC	5-carboxy-2-hydroxymuconate semialdehyde dehydrogenase	6.68517	0.00317818
PA4125	hpcD	5-carboxymethyl-2-hydroxymuconate isomerase	5.7906	0.00611776
Cell wall / LPS / capsule
PA1082	flgG	flagellar basal-body rod protein FlgG	2.91739	0.00852386
PA3160	wzz	O-antigen chain length regulator	3.72087	0.00880709
PA4480	mreC	rod shape-determining protein MreC	4.84322	0.00634115
Central intermediary metabolism
PA2813		probable glutathione S-transferase	2.56974	0.00909882
PA3629	adhC	alcohol dehydrogenase class III	3.19673	0.00497791
Chemotaxis
PA0179		probable two-component response regulator	3.22066	0.00957213
DNA replication, recombination, modification and repair
PA0577	dnaG	DNA primase	4.74214	0.00838919
PA3617	recA	RecA protein	3.30869	0.00546002
Energy metabolism
PA0105	coxB	cytochrome c oxidase, subunit II	2.53742	0.00821387
PA3621	fdxA	ferredoxin I	3.10997	0.00532248
PA4430		probable cytochrome b	2.16482	0.00200188
Hypothetical, unclassified, unknown
PA0124		hypothetical protein	2.78838	0.00381263
PA0128		conserved hypothetical protein	3.30115	0.00728415
PA0466		hypothetical protein	3.10662	0.00912227
PA0529		conserved hypothetical protein	3.02505	0.00857724
PA0614		hypothetical protein	6.66488	0.00826224
PA0615		hypothetical protein	6.46894	0.0057846
PA0717		hypothetical protein of bacteriophage Pf1	3.5004	0.00344461
PA0729		hypothetical protein	9.41976	0.00340505
PA0910		hypothetical protein	8.46397	0.00625811
PA0911		hypothetical protein	6.82508	0.00782929
PA1016		hypothetical protein	2.55904	0.0075808
PA1164		conserved hypothetical protein	2.14869	0.00365639
PA1299		conserved hypothetical protein	3.00477	0.00341217
PA1333		hypothetical protein	2.59997	0.00597237
PA1439		conserved hypothetical protein	2.19161	0.00728415
PA1545		hypothetical protein	2.65139	0.00664935
PA1744		hypothetical protein	3.05906	0.00562035
PA2362		hypothetical protein	2.44541	0.00987334
PA2365		conserved hypothetical protein	9.43946	0.00449621
PA2487		hypothetical protein	11.6423	0.00225968
PA2765		hypothetical protein	14.5592	0.00159891
PA2780		hypothetical protein	2.62583	0.00466136
PA2901		hypothetical protein	16.4712	0.00443046
PA3008		hypothetical protein	4.13274	0.00770803
PA3306		hypothetical protein	14.8586	0.00290062
PA3353		hypothetical protein	2.29872	0.00640269
PA3371		hypothetical protein	2.50135	0.00987334
PA3499		hypothetical protein	2.4115	0.00697074
PA3505		hypothetical protein	5.65045	0.00391888
PA3649		conserved hypothetical protein	2.08118	0.00631448
PA3741		hypothetical protein	7.11285	0.00652096
PA3880		conserved hypothetical protein	2.43579	0.00562035
PA3922		conserved hypothetical protein	2.40766	0.0085861
PA3923		hypothetical protein	3.61687	0.00625811
PA3951		conserved hypothetical protein	2.10332	0.00832556
PA4121		conserved hypothetical protein	4.85752	0.00674956
PA4326		hypothetical protein	3.12918	0.00763104
PA4379		conserved hypothetical protein	4.99317	0.00340505
PA4582		conserved hypothetical protein	7.62381	0.00319346
PA4584		conserved hypothetical protein	3.68194	0.00728795
PA4918		hypothetical protein	16.9044	0.0025935
PA4921		hypothetical protein	4.15796	0.00376872
PA5292	pchP	phosphorylcholine phosphatase	2.30256	0.00989176
PA5543		hypothetical protein	2.04338	0.00580724
Membrane proteins
PA0229	pcaT	dicarboxylic acid transporter PcaT	4.57602	0.00677652
PA0240		probable porin	2.30082	0.00870108
PA0465	creD	inner membrane protein CreD	4.65795	0.00994516
PA1072	braE	branched-chain amino acid transport protein BraE	2.80336	0.0044489
PA1436		probable RND efflux transporter	3.8519	0.00631448
PA2495	oprN	Multidrug efflux outer membrane protein OprN precursor	102.645	0.00010546
PA2988		conserved hypothetical protein	2.23416	0.00572701
PA3041		hypothetical protein	4.11477	0.00513012
PA3228		probable ATP-binding/permease fusion ABC transporter	3.48068	0.00137808
PA3234		probable sodium:solute symporter	3.33918	0.0086238
PA3235		conserved hypothetical protein	3.04752	0.00547468
PA3336		probable major facilitator superfamily (MFS) transporter	2.31675	0.00319346
PA3526		probable outer membrane protein precursor	2.3209	0.00364272
PA3575		hypothetical protein	2.15852	0.00611144
PA3602		conserved hypothetical protein	2.33527	0.00669765
PA4126		probable major facilitator superfamily (MFS) transporter	2.43921	0.00920432
PA4911		probable permease-ABC branched-chain amino acid transporter	5.11995	0.0027833
PA4912		branched chain amino acid ABC transporter membrane protein	6.57892	0.00214536
PA5561	atpI	ATP synthase protein I	2.61358	0.00504699
Motility & Attachment
PA1092	fliC	flagellin type B	2.4562	0.00962856
PA1099	fleR	two-component response regulator	2.96173	0.00763104
Non-coding RNA gene
PA3621.1	rsmZ	regulatory RNA RsmZ	4.75354	0.00924675
Protein secretion/export apparatus
PA2863	lipH	lipase modulator protein	2.1845	0.00485332
Putative enzymes
PA0242		hypothetical protein	2.57907	0.00719231
PA0244		hypothetical protein	2.92575	0.00451857
PA1296		probable 2-hydroxyacid dehydrogenase	3.15893	0.00344461
PA3498		probable oxidoreductase	2.43455	0.00750507
PA3506		probable decarboxylase	4.78454	0.00575939
PA3628		probable esterase	2.90154	0.00570765
PA3817		probable methyltransferase	4.16534	0.00532248
PA5048		probable nuclease	3.17741	0.00901213
Related to phage, transposon, or plasmid
PA0616		hypothetical protein	6.87662	0.0072495
PA0617		probable bacteriophage protein	7.8456	0.00865984
PA0618		probable bacteriophage protein	7.19564	0.00773947
PA0619		probable bacteriophage protein	5.91786	0.00987334
PA0620		probable bacteriophage protein	7.52341	0.00575939
PA0621		conserved hypothetical protein	7.65376	0.00653135
PA0622		probable bacteriophage protein	5.96811	0.0044489
PA0623		probable bacteriophage protein	6.27271	0.00701088
PA0633		hypothetical protein	7.45208	0.00575939
PA0634		hypothetical protein	6.55031	0.00714867
PA0637		conserved hypothetical protein	7.02415	0.00811131
PA0638		probable bacteriophage protein	6.26807	0.00902344
PA0641		probable bacteriophage protein	5.55253	0.00959237
PA0643		hypothetical protein	5.96549	0.0085861
Secreted Factors (toxins, enzymes, alginate)
PA0843	plcR	phospholipase accessory protein PlcR precursor	2.19775	0.00216031
Transcription, RNA processing and degradation
PA2840		probable ATP-dependent RNA helicase	3.53327	0.000416842
PA2975	rluC	ribosomal large subunit pseudouridine synthase C	6.53282	0.00616576
PA3744	rimM	16S rRNA processing protein	6.21406	0.00466136
PA4275	nusG	transcription antitermination protein NusG	2.66624	0.00968688
Transcriptional regulators
PA0762	algU	sigma factor AlgU	5.42765	0.00335372
PA1300		probable sigma-70 factor, ECF subfamily	2.52105	0.00959237
PA5380	gbdR	GbdR	2.57422	0.00575389
PA0764	mucB	negative regulator for alginate biosynthesis MucB	2.50046	0.00878856
PA0610	prtN	transcriptional regulator PrtN	6.07429	0.00558311
PA0611	prtR	transcriptional regulator PrtR	2.94009	0.00851687
PA0612	ptrB	repressor, PtrB	5.96852	0.0027833
Transport of small molecules
PA0913	mgtE	probable Mg transporter MgtE	3.13006	0.00624727
PA1070	braG	branched-chain amino acid transport protein BraG	2.49182	0.0040167
PA1071	braF	branched-chain amino acid transport protein BraF	2.23024	0.00754782
PA1256		amino acid ABC transporter ATP binding protein	2.29007	0.00826224
PA3038		probable porin	2.34249	0.00485332
PA3889		probable binding protein component of ABC transporter	2.1825	0.00995442
PA4909		probable ATP-binding component of ABC transporter	3.7368	0.00391888
PA4910		branched chain amino acid ABC transporter ATP binding protein	5.6569	0.00416167
PA4913		probable binding protein component of ABC transporter	4.67298	0.00570765
PA2493	mexE	Resistance-Nodulation-Cell Division (RND) multidrug efflux membrane fusion protein MexE precursor	6.93174	0.00271593
PA2494	mexF	Resistance-Nodulation-Cell Division (RND) multidrug efflux transporter MexF	88.6908	0.00072161
PA0958	oprD	Basic amino acid, basic peptide and imipenem outer membrane porin OprD precursor	2.18735	0.00349187
PA5376		probable ATP-binding component of ABC transporter	2.20178	0.00611776
Two-component regulatory systems
PA0757		probable two-component sensor	2.29072	0.00376872
PA1098	fleS	two-component sensor	2.53418	0.00664935
B
Upregulated genes
Locus Tag	Gene Name	Product Name	FC	Corrected p-value
PA2495	oprN	Multidrug efflux outer membrane protein OprN precursor	102.645	0.00010546
PA2494	mexF	Resistance-Nodulation-Cell Division (RND) multidrug efflux transporter MexF	88.6908	0.00072161
PA4918		hypothetical protein	16.9044	0.0025935
PA2901		hypothetical protein	16.4712	0.00443046
PA3306		hypothetical protein	14.8586	0.00290062
PA2765		hypothetical protein	14.5592	0.00159891
PA2487		hypothetical protein	11.6423	0.00225968
PA2365		conserved hypothetical protein	9.43946	0.00449621
PA0729		hypothetical protein	9.41976	0.00340505
PA0910		hypothetical protein	8.46397	0.00625811
PA0617		probable bacteriophage protein	7.8456	0.00865984
PA0621		conserved hypothetical protein	7.65376	0.00653135
PA4582		conserved hypothetical protein	7.62381	0.00319346
PA0620		probable bacteriophage protein	7.52341	0.00575939
PA0633		hypothetical protein	7.45208	0.00575939
PA0618		probable bacteriophage protein	7.19564	0.00773947
PA3741		hypothetical protein	7.11285	0.00652096
PA0637		conserved hypothetical protein	7.02415	0.00811131
PA2493	mexE	Resistance-Nodulation-Cell Division (RND) multidrug efflux membrane fusion protein MexE precursor	6.93174	0.00271593
PA0616		hypothetical protein	6.87662	0.0072495
PA0911		hypothetical protein	6.82508	0.00782929
PA4123	hpcC	5-carboxy-2-hydroxymuconate semialdehyde dehydrogenase	6.68517	0.00317818
PA0614		hypothetical protein	6.66488	0.00826224
PA4912		branched chain amino acid ABC transporter membrane protein	6.57892	0.00214536
PA0634		hypothetical protein	6.55031	0.00714867
PA2975	rluC	ribosomal large subunit pseudouridine synthase C	6.53282	0.00616576
PA0615		hypothetical protein	6.46894	0.0057846
PA4919	pncB1	nicotinate phosphoribosyltransferase	6.30886	0.00395033
PA0623		probable bacteriophage protein	6.27271	0.00701088
PA0638		probable bacteriophage protein	6.26807	0.00902344
PA3744	rimM	16S rRNA processing protein	6.21406	0.00466136
PA0610	prtN	transcriptional regulator PrtN	6.07429	0.00558311
PA0612	ptrB	repressor, PtrB	5.96852	0.0027833
PA0622		probable bacteriophage protein	5.96811	0.0044489
PA0643		hypothetical protein	5.96549	0.0085861
PA0619		probable bacteriophage protein	5.91786	0.00987334
PA4125	hpcD	5-carboxymethyl-2-hydroxymuconate isomerase	5.7906	0.00611776
PA4910		branched chain amino acid ABC transporter ATP binding protein	5.6569	0.00416167
PA3505		hypothetical protein	5.65045	0.00391888
PA0641		probable bacteriophage protein	5.55253	0.00959237
PA0762	algU	sigma factor AlgU	5.42765	0.00335372
PA4911		probable permease-ABC branched-chain amino acid transporter	5.11995	0.0027833
PA4379		conserved hypothetical protein	4.99317	0.00340505
PA4121		conserved hypothetical protein	4.85752	0.00674956
PA4480	mreC	rod shape-determining protein MreC	4.84322	0.00634115
PA3506		probable decarboxylase	4.78454	0.00575939
PA3621.1	rsmZ	regulatory RNA RsmZ	4.75354	0.00924675
PA0577	dnaG	DNA primase	4.74214	0.00838919
PA4913		probable binding protein component of ABC transporter	4.67298	0.00570765
PA0465	creD	inner membrane protein CreD	4.65795	0.00994516
PA0229	pcaT	dicarboxylic acid transporter PcaT	4.57602	0.00677652
PA0923	dinB	DNA Polymerase IV, DinB	4.52074	0.00604851
PA0226		probable CoA transferase, subunit A	4.44884	0.00997414
PA3817		probable methyltransferase	4.16534	0.00532248
PA4921		hypothetical protein	4.15796	0.00376872
PA3008		hypothetical protein	4.13274	0.00770803
PA3041		hypothetical protein	4.11477	0.00513012
PA0232	pcaC	gamma-carboxymuconolactone decarboxylase	4.07982	0.00844429
PA1436		probable RND efflux transporter	3.8519	0.00631448
PA4909		probable ATP-binding component of ABC transporter	3.7368	0.00391888
PA3160	wzz	O-antigen chain length regulator	3.72087	0.00880709
PA4584		conserved hypothetical protein	3.68194	0.00728795
PA0231	pcaD	beta-ketoadipate enol-lactone hydrolase	3.67264	0.0051625
PA2862	lipA	lactonizing lipase precursor	3.61764	0.00597447
PA3923		hypothetical protein	3.61687	0.00625811
PA2840		probable ATP-dependent RNA helicase	3.53327	0.000416842
PA0717		hypothetical protein of bacteriophage Pf1	3.5004	0.00344461
PA3228		probable ATP-binding/permease fusion ABC transporter	3.48068	0.00137808
PA3234		probable sodium:solute symporter	3.33918	0.0086238
PA3617	recA	RecA protein	3.30869	0.00546002
PA0128		conserved hypothetical protein	3.30115	0.00728415
PA0153	pcaH	protocatechuate 3,4-dioxygenase, beta subunit	3.29358	0.00341808
PA0230	pcaB	3-carboxy-cis,cis-muconate cycloisomerase	3.26865	0.00708169
PA4356	xenB	xenobiotic reductase	3.24147	0.00596138
PA0179		probable two-component response regulator	3.22066	0.00957213
PA4309	pctA	chemotactic transducer PctA	3.21281	0.00782929
PA3629	adhC	alcohol dehydrogenase class III	3.19673	0.00497791
PA5048		probable nuclease	3.17741	0.00901213
PA1296		probable 2-hydroxyacid dehydrogenase	3.15893	0.00344461
PA0913	mgtE	probable Mg transporter MgtE	3.13006	0.00624727
PA4326		hypothetical protein	3.12918	0.00763104
PA3621	fdxA	ferredoxin I	3.10997	0.00532248
PA0466		hypothetical protein	3.10662	0.00912227
PA1744		hypothetical protein	3.05906	0.00562035
PA3235		conserved hypothetical protein	3.04752	0.00547468
PA0529		conserved hypothetical protein	3.02505	0.00857724
PA1299		conserved hypothetical protein	3.00477	0.00341217
PA4378	inaA	InaA protein	2.97022	0.00667605
PA1099	fleR	two-component response regulator	2.96173	0.00763104
PA0611	prtR	transcriptional regulator PrtR	2.94009	0.00851687
PA0244		hypothetical protein	2.92575	0.00451857
PA0245	aroQ2	3-dehydroquinate dehydratase	2.92121	0.00371456
PA1082	flgG	flagellar basal-body rod protein FlgG	2.91739	0.00852386
PA3628		probable esterase	2.90154	0.00570765
PA4565	proB	glutamate 5-kinase	2.89297	0.00502606
PA2317		probable oxidoreductase	2.85959	0.0027833
PA1072	braE	branched-chain amino acid transport protein BraE	2.80336	0.0044489
PA0124		hypothetical protein	2.78838	0.00381263
PA3007	lexA	repressor protein LexA	2.71962	0.00728415
PA4275	nusG	transcription antitermination protein NusG	2.66624	0.00968688
PA1545		hypothetical protein	2.65139	0.00664935
PA2780		hypothetical protein	2.62583	0.00466136
PA5561	atpI	ATP synthase protein I	2.61358	0.00504699
PA1333		hypothetical protein	2.59997	0.00597237
PA2652		probable chemotaxis transducer	2.58199	0.00867078
PA0242		hypothetical protein	2.57907	0.00719231
PA5380	gbdR	GbdR	2.57422	0.00575389
PA2813		probable glutathione S-transferase	2.56974	0.00909882
PA1016		hypothetical protein	2.55904	0.0075808
PA0105	coxB	cytochrome c oxidase, subunit II	2.53742	0.00821387
PA1098	fleS	two-component sensor	2.53418	0.00664935
PA1300		probable sigma-70 factor, ECF subfamily	2.52105	0.00959237
PA3371		hypothetical protein	2.50135	0.00987334
PA0764	mucB	negative regulator for alginate biosynthesis MucB	2.50046	0.00878856
PA1070	braG	branched-chain amino acid transport protein BraG	2.49182	0.0040167
PA1092	fliC	flagellin type B	2.4562	0.00962856
PA2362		hypothetical protein	2.44541	0.00987334
PA4126		probable major facilitator superfamily (MFS) transporter	2.43921	0.00920432
PA3880		conserved hypothetical protein	2.43579	0.00562035
PA3498		probable oxidoreductase	2.43455	0.00750507
PA3499		hypothetical protein	2.4115	0.00697074
PA3922		conserved hypothetical protein	2.40766	0.0085861
PA3038		probable porin	2.34249	0.00485332
PA3602		conserved hypothetical protein	2.33527	0.00669765
PA3526		probable outer membrane protein precursor	2.3209	0.00364272
PA3336		probable major facilitator superfamily (MFS) transporter	2.31675	0.00319346
PA5292	pchP	phosphorylcholine phosphatase	2.30256	0.00989176
PA0240		probable porin	2.30082	0.00870108
PA3353		hypothetical protein	2.29872	0.00640269
PA0757		probable two-component sensor	2.29072	0.00376872
PA1256		amino acid ABC transporter ATP binding protein	2.29007	0.00826224
PA2988		conserved hypothetical protein	2.23416	0.00572701
PA1071	braF	branched-chain amino acid transport protein BraF	2.23024	0.00754782
PA0154	pcaG	protocatechuate 3,4-dioxygenase, alpha subunit	2.21623	0.00624727
PA5376		probable ATP-binding component of ABC transporter	2.20178	0.00611776
PA0843	plcR	phospholipase accessory protein PlcR precursor	2.19775	0.00216031
PA1439		conserved hypothetical protein	2.19161	0.00728415
PA0958	oprD	Basic amino acid, basic peptide and imipenem outer membrane porin OprD precursor	2.18735	0.00349187
PA2863	lipH	lipase modulator protein	2.1845	0.00485332
PA3889		probable binding protein component of ABC transporter	2.1825	0.00995442
PA3348		probable chemotaxis protein methyltransferase	2.17826	0.00364495
PA4430		probable cytochrome b	2.16482	0.00200188
PA3575		hypothetical protein	2.15852	0.00611144
PA1164		conserved hypothetical protein	2.14869	0.00365639
PA0180		probable chemotaxis transducer	2.12406	0.0057846
PA3951		conserved hypothetical protein	2.10332	0.00832556
PA4520		probable chemotaxis transducer	2.08624	0.00368951
PA3649		conserved hypothetical protein	2.08118	0.00631448
PA5543		hypothetical protein	2.04338	0.00580724
Downregulated genes
PA2588		probable transcriptional regulator	-27.8594	0.00376872
PA4033		hypothetical protein	-26.8976	0.00402275
PA4206	mexH	probable RND efflux membrane fusion protein precursor	-21.3837	0.00254215
PA4470	fumC1	fumarate hydratase	-17.3034	0.00597237
PA2445	gcvP2	glycine cleavage system protein P2	-14.2974	0.00503042
PA2443	sdaA	L-serine dehydratase	-10.5913	0.00401609
PA4467		hypothetical protein	-9.88691	0.00668992
PA1658		conserved hypothetical protein	-9.69249	0.00159891
PA4469		hypothetical protein	-9.67253	0.00929397
PA5181		probable oxidoreductase	-8.59265	0.00596138
PA1657		conserved hypothetical protein	-8.41907	0.00319346
PA1659		hypothetical protein	-7.93057	0.00190882
PA3692		probable outer membrane protein precursor	-7.80547	0.00346246
PA0263	hcpC	secreted protein Hcp	-7.66093	0.00466136
PA1665		hypothetical protein	-7.59131	0.00200188
PA2193	hcnA	hydrogen cyanide synthase HcnA	-7.33708	0.00468042
PA2080	kynU	kynureninase KynU	-7.16145	0.0022858
PA2444	glyA2	serine hydroxymethyltransferase	-7.07431	0.0017601
PA1471		hypothetical protein	-6.54101	0.0027833
PA5180		conserved hypothetical protein	-6.36099	0.00395033
PA1664		hypothetical protein	-6.31325	0.00473182
PA1709	popD	Translocator outer membrane protein PopD precursor	-6.24193	0.00137808
PA1666		hypothetical protein	-6.11925	0.00367778
PA1667		hypothetical protein	-6.02484	0.00290062
PA1869		probable acyl carrier protein	-6.01361	0.00466136
PA2081	kynB	kynurenine formamidase, KynB	-5.86117	0.00173128
PA2384		hypothetical protein	-5.65649	0.00936062
PA2194	hcnB	hydrogen cyanide synthase HcnB	-5.31693	0.0070804
PA4500		probable binding protein component of ABC transporter	-5.19302	0.00373247
PA2452		hypothetical protein	-5.05728	0.00395033
PA1662		probable ClpA/B-type protease	-5.03265	0.00340505
PA4502		probable binding protein component of ABC transporter	-4.93747	0.00341217
PA0062		hypothetical protein	-4.85126	0.002909
PA2442	gcvT2	glycine cleavage system protein T2	-4.78317	0.00335735
PA2034		hypothetical protein	-4.77721	0.00591126
PA3572		hypothetical protein	-4.72517	0.00185871
PA1660		hypothetical protein	-4.66529	0.00844429
PA2195	hcnC	hydrogen cyanide synthase HcnC	-4.62762	0.00401609
PA2811		probable permease of ABC-2 transporter	-4.57802	0.00611663
PA4504		probable permease of ABC transporter	-4.23853	0.00475788
PA2030		hypothetical protein	-4.11264	0.00888639
PA1668		hypothetical protein	-4.08836	0.00398076
PA1669		hypothetical protein	-4.03249	0.00546002
PA4503		probable permease of ABC transporter	-3.96096	0.00532248
PA1663		probable transcriptional regulator	-3.90275	0.00513012
PA0132		beta-alanine--pyruvate transaminase	-3.89285	0.00929397
PA3454		probable acyl-CoA thiolase	-3.85763	0.00433459
PA3427		probable short-chain dehydrogenases	-3.8378	0.0085861
PA0507		probable acyl-CoA dehydrogenase	-3.81866	0.00625811
PA1894		hypothetical protein	-3.81613	0.00255498
PA4154		conserved hypothetical protein	-3.81026	0.00595762
PA4506		probable ATP-binding component of ABC dipeptide transporter	-3.7916	0.00299366
PA1707	pcrH	regulatory protein PcrH	-3.7895	0.00398076
PA0085	hcp1	Hcp1	-3.66534	0.0030936
PA2763		hypothetical protein	-3.63467	0.00847349
PA1711	exsE	ExsE	-3.61721	0.00335372
PA3413		conserved hypothetical protein	-3.61468	0.00760497
PA5117	typA	regulatory protein TypA	-3.59586	0.00805883
PA1661		hypothetical protein	-3.59048	0.00395033
PA3841	exoS	exoenzyme S	-3.4762	0.00115605
PA0170		hypothetical protein	-3.4572	0.00419716
PA0269		conserved hypothetical protein	-3.44682	0.00317818
PA5497	nrdJa	class II ribonucleotide-diphosphate reductase subunit, NrdJa	-3.32507	0.00844429
PA4204	ppgL	periplasmic gluconolactonase, PpgL	-3.2913	0.00214536
PA0169		hypothetical protein	-3.27801	0.00294533
PA2403		hypothetical protein	-3.27781	0.00728415
PA4505		probable ATP-binding component of ABC transporter	-3.25033	0.00371406
PA0567		conserved hypothetical protein	-3.2488	0.00987334
PA2031		hypothetical protein	-3.21087	0.00870108
PA5182		hypothetical protein	-3.19173	0.00333506
PA2232	pslB	probable phosphomannose isomerase/GDP-mannose pyrophosphorylase	-3.17753	0.00870108
PA0534		conserved hypothetical protein	-3.13754	0.00791179
PA2222		hypothetical protein	-3.10245	0.00494358
PA0713		hypothetical protein	-3.09266	0.00740314
PA5105	hutC	histidine utilization repressor HutC	-3.09029	0.00826518
PA2234	pslD	PslD	-3.04403	0.00826518
PA0605		probable permease of ABC transporter	-3.02958	0.00473571
PA5484		probable two-component sensor	-3.02836	0.00701457
PA0270		hypothetical protein	-3.01664	0.00885059
PA2682		conserved hypothetical protein	-2.98768	0.00758233
PA4384		hypothetical protein	-2.98708	0.00466136
PA5496	nrdJb	class II ribonucleotide-diphosphate reductase subunit, NrdJb	-2.97852	0.00562035
PA2235	pslE	hypothetical protein	-2.97217	0.00317818
PA2239	pslI	probable transferase	-2.96379	0.00402374
PA0077	icmF1	IcmF1	-2.95343	0.0086633
PA0079		hypothetical protein	-2.9454	0.00597267
PA1893		hypothetical protein	-2.93791	0.00476749
PA0732		hypothetical protein	-2.92145	0.0044489
PA4625		hypothetical protein	-2.9079	0.00824639
PA0078		hypothetical protein	-2.90065	0.00865984
PA3842		probable chaperone	-2.8865	0.00572701
PA3042		hypothetical protein	-2.87521	0.00870108
PA2236	pslF	hypothetical protein	-2.81097	0.00677652
PA2630		conserved hypothetical protein	-2.78221	0.00959237
PA1897		hypothetical protein	-2.77539	0.00599582
PA2242	pslL	hypothetical protein	-2.73008	0.00341217
PA4100		probable dehydrogenase	-2.71636	0.00681389
PA4459		conserved hypothetical protein	-2.68724	0.00599555
PA0853		probable oxidoreductase	-2.64826	0.0044489
PA1732		conserved hypothetical protein	-2.62022	0.00669765
PA1892		hypothetical protein	-2.59933	0.00929397
PA4182		hypothetical protein	-2.58842	0.00546002
PA3109		hypothetical protein	-2.58568	0.00958539
PA5323	argB	acetylglutamate kinase	-2.55548	0.0044489
PA2238	pslH	hypothetical protein	-2.53432	0.00788902
PA1968		hypothetical protein	-2.52487	0.0065985
PA0080		hypothetical protein	-2.52397	0.0049448
PA5104		conserved hypothetical protein	-2.5155	0.0044489
PA0076		hypothetical protein	-2.50973	0.00333506
PA0371		hypothetical protein	-2.50713	0.00367626
PA1969		hypothetical protein	-2.47789	0.00741064
PA0370		conserved hypothetical protein	-2.4603	0.00373239
PA2023	galU	UTP--glucose-1-phosphate uridylyltransferase	-2.45669	0.00475396
PA0606		probable permease of ABC transporter	-2.43072	0.00443046
PA0854	fumC2	fumarate hydratase	-2.42935	0.00959237
PA0208	mdcA	malonate decarboxylase alpha subunit	-2.42114	0.00391346
PA0594	surA	peptidyl-prolyl cis-trans isomerase SurA	-2.41436	0.00625811
PA4171		probable protease	-2.40617	0.00485732
PA1337	ansB	glutaminase-asparaginase	-2.37533	0.00335372
PA5483	algB	two-component response regulator AlgB	-2.36996	0.00782929
PA2237	pslG	probable glycosyl hydrolase	-2.3652	0.00682108
PA5322	algC	phosphomannomutase AlgC	-2.34479	0.0044489
PA5202		hypothetical protein	-2.33931	0.00686045
PA0857	bolA	morphogene protein BolA	-2.33917	0.0027833
PA2629	purB	adenylosuccinate lyase	-2.316	0.00989176
PA2289		conserved hypothetical protein	-2.29817	0.00715201
PA1670	stp1	serine/threonine phosphoprotein phosphatase Stp1	-2.29356	0.00381263
PA2415		hypothetical protein	-2.27088	0.0027833
PA5210		probable secretion pathway ATPase	-2.27086	0.0033128
PA1605		hypothetical protein	-2.26794	0.00741064
PA0798	pmtA	phospholipid methyltransferase	-2.26622	0.00591126
PA0074	ppkA	serine/threonine protein kinase PpkA	-2.259	0.00841234
PA2263		probable 2-hydroxyacid dehydrogenase	-2.24954	0.00395033
PA0468		hypothetical protein	-2.24376	0.00611663
PA2414		L-sorbosone dehydrogenase	-2.23273	0.00890064
PA2703		hypothetical protein	-2.23225	0.00903018
PA5023		conserved hypothetical protein	-2.2148	0.00466136
PA5553	atpC	ATP synthase epsilon chain	-2.20143	0.00570765
PA2412		conserved hypothetical protein	-2.18648	0.00395033
PA5077	mdoH	periplasmic glucans biosynthesis protein MdoH	-2.17565	0.00485732
PA2826		probable glutathione peroxidase	-2.16358	0.00595762
PA0479		probable transcriptional regulator	-2.14901	0.00989718
PA3646	lpxD	UDP-3-O-[3-hydroxylauroyl] glucosamine N-acyltransferase	-2.1416	0.00477625
PA4740	pnp	polyribonucleotide nucleotidyltransferase	-2.13937	0.00549067
PA2987		probable ATP-binding component of ABC transporter	-2.13258	0.00367626
PA2281		probable transcriptional regulator	-2.12902	0.00989176
PA5415	glyA1	serine hydroxymethyltransferase	-2.10422	0.00591126
PA1812	mltD	membrane-bound lytic murein transglycosylase D precursor	-2.09119	0.00532465
PA3484		hypothetical protein	-2.08874	0.00763104
PA3791		hypothetical protein	-2.06166	0.00975127
PA5163	rmlA	glucose-1-phosphate thymidylyltransferase	-2.05939	0.00466136
PA1951		hypothetical protein	-2.05854	0.00936062
PA0737		hypothetical protein	-2.04916	0.00985637
PA5463		hypothetical protein	-2.04872	0.0085861
PA0943		hypothetical protein	-2.04837	0.0036526
PA5150		probable short-chain dehydrogenase	-2.04039	0.00546002
PA3821	secD	secretion protein SecD	-2.03679	0.00608598
PA2702		hypothetical protein	-2.03674	0.00444661
PA4664	hemK	probable methyl transferase	-2.03143	0.00951164
PA4855	purD	phosphoribosylamine--glycine ligase	-2.0098	0.0086633
PA4458		conserved hypothetical protein	-2.002	0.00214536
PA1127		probable oxidoreductase	-2.00194	0.00473571
PA5052		hypothetical protein	-2.00001	0.00859657
