# Supplementary material for: The Regulatory Repertoire of Pseudomonas aeruginosa AmpC ß-Lactamase Regulator AmpR Includes Virulence Genes
Source: PLoS One. 2012 Mar 29;7(3):e34067. doi: 10.1371/journal.pone.0034067 (PMC3315558; doi:10.1371/journal.pone.0034067)
Supplement: Table S6 — Regulation of biofilm-specific genes by AmpR. Significantly differentially regulated genes in PAO1 and PAOΔampR in the presence and absence of ß-lactam antibiotics. For sake of clarity, only significant fold changes (FC) and their corresponding corrected p-values are shown. Locus tag annotations are from the Pseudomonas Genome database [31]. (XLSX) [file pone.0034067.s006.xlsx]

## Sheet: Table S6
Table S6: Regulation of biofilm-specific genes by AmpR. Significantly differentially regulated genes in PAO1 and PAO∆ampR in the presence and absence of ß-lactam antibiotics. For sake of clarity, only significant fold changes (FC) and their corresponding corrected p-values are shown. Locus tag annotations are from the Pseudomonas Genome database (31).
Locus Tag	Gene Name	Product Name	AmpR dependent		AmpR, ß-lactam dependent
			FC	p-value	FC	p-value
Adaptation, Protection
PA4356	xenB	xenobiotic reductase	3.24147	0.00596138
PA4671		probable ribosomal protein L25			-2.61629	0.00907317
PA0074	ppkA	serine/threonine protein kinase PpkA	-2.259	0.00841234
Amino acid biosynthesis and metabolism
PA2444	glyA2	serine hydroxymethyltransferase	-7.07431	0.0017601
PA5415	glyA1	serine hydroxymethyltransferase	-2.10422	0.00591126
PA1217		probable 2-isopropylmalate synthase			13.7776	0.00651431
Carbon compound catabolism
PA5192	pckA	phosphoenolpyruvate carboxykinase			-2.95497	0.000603899
Cell wall / LPS / capsule
PA5322	algC	phosphomannomutase AlgC	-2.34479	0.0044489
Central intermediary metabolism
PA2445	gcvP2	glycine cleavage system protein P2	-14.2974	0.00503042
Hypothetical, unclassified, unknown
PA0062		hypothetical protein	-4.85126	0.002909
PA0076		hypothetical protein	-2.50973	0.00333506
PA0170		hypothetical protein	-3.4572	0.00419716
PA0529		conserved hypothetical protein	3.02505	0.00857724
PA0737		hypothetical protein	-2.04916	0.00985637
PA1471		hypothetical protein	-6.54101	0.0027833
PA2365		conserved hypothetical protein	9.43946	0.00449621
PA3484		hypothetical protein	-2.08874	0.00763104
PA4154		conserved hypothetical protein	-3.81026	0.00595762
PA4154		conserved hypothetical protein	2.51987	0.00872507
PA5202		hypothetical protein	-2.33931	0.00686045
PA0028		hypothetical protein			2.46328	0.00854834
PA0046		hypothetical protein			-3.44858	0.00910087
PA0588		conserved hypothetical protein			3.61944	0.00861049
PA1216		hypothetical protein			15.8801	0.00698981
PA2174		hypothetical protein			5.29773	0.00910087
PA3688		hypothetical protein			4.9199	0.00910087
PA4421		conserved hypothetical protein			2.08341	0.00736699
PA4421		conserved hypothetical protein			2.85601	0.00341217
PA5441		hypothetical protein			-2.01519	0.0070933
Membrane proteins
PA5182		hypothetical protein	-3.19173	0.00333506
PA5568		conserved hypothetical protein			-3.18798	0.00634761
PA3821	secD	secretion protein SecD	-2.03679	0.00608598
Protein secretion/export apparatus
PA5128	secB	secretion protein SecB			-2.549	0.00743372
Putative enzymes
PA0853		probable oxidoreductase	-2.64826	0.0044489
PA2024		probable ring-cleaving dioxygenase			6.11837	0.0024628
Transcription, RNA processing and degradation
PA3744	rimM	16S rRNA processing protein	6.21406	0.00466136
PA4262	rplD	50S ribosomal protein L4			-2.98268	0.00632513
Transcriptional regulators
PA4781		probable two-component response regulator			2.84766	0.00910087
Translation, post-translational modification, degradation
PA2970	rpmF	50S ribosomal protein L32			-3.84034	0.00734122
PA4244	rplO	50S ribosomal protein L15			-2.64116	0.00600928
PA4246	rpsE	30S ribosomal protein S5			-2.42747	0.00436619
PA4247	rplR	50S ribosomal protein L18			-2.92663	0.00753156
PA4248	rplF	50S ribosomal protein L6			-2.69817	0.00889823
PA4261	rplW	50S ribosomal protein L23			-2.85415	0.00380675
PA4272	rplJ	50S ribosomal protein L10			-3.70011	0.00632513
PA4743	rbfA	ribosome-binding factor A			-2.76883	0.0093411
