# Supplementary material for: The Regulatory Repertoire of Pseudomonas aeruginosa AmpC ß-Lactamase Regulator AmpR Includes Virulence Genes
Source: PLoS One. 2012 Mar 29;7(3):e34067. doi: 10.1371/journal.pone.0034067 (PMC3315558; doi:10.1371/journal.pone.0034067)
Supplement: Table S8 — Exclusively AmpR-, and AmpR-ß-lactam-dependent genes. The list of 219 genes, derived from the lists in Tables S3A and 4A, that are specifically dependent on AmpR, both without and with ß-lactam stress, and are not differentially regulated in any of the 20 other published transcriptome studies (see text for details). Genes are listed as either up- or down-regulated with the corresponding corrected p-values for the fold change (FC) observed. Locus tag annotations are from the Pseudomonas Genome database [31]. (XLSX) [file pone.0034067.s008.xlsx]

## Sheet: Table S8
Table S8: Exclusively AmpR-, and AmpR-ß-lactam-dependent genes. The list of 219 genes, derived from the lists in Tables S3A and 4A, that are specifically dependent on AmpR, both without and with ß-lactam stress, and are not differentially regulated in any of the 20 other published transcriptome studies (see text for details). Genes are listed as either up- or down-regulated with the corresponding…
AmpR-dependent; Downregulated
Locus Tag	Gene Name	Product Name	FC	Corrected p-value
Adaptation, Protection
PA2703		hypothetical protein	-2.23225	0.00903018
PA3109		hypothetical protein	-2.58568	0.00958539
PA5117	typA	regulatory protein TypA	-3.59586	0.00805883
Amino acid biosynthesis and metabolism
PA1337	ansB	glutaminase-asparaginase	-2.37533	0.00335372
PA2443	sdaA	L-serine dehydratase	-10.5913	0.00401609
PA5323	argB	acetylglutamate kinase	-2.55548	0.0044489
Biosynthesis of cofactors, prosthetic groups and carriers
PA4664	hemK	probable methyl transferase	-2.03143	0.00951164
Carbon compound catabolism
PA0208	mdcA	malonate decarboxylase alpha subunit	-2.42114	0.00391346
Cell division
PA0857	bolA	morphogene protein BolA	-2.33917	0.0027833
Cell wall / LPS / capsule
PA2232	pslB	probable phosphomannose isomerase/GDP-mannose pyrophosphorylase	-3.17753	0.00870108
PA2235	pslE	hypothetical protein	-2.97217	0.00317818
PA2236	pslF	hypothetical protein	-2.81097	0.00677652
PA2238	pslH	hypothetical protein	-2.53432	0.00788902
PA3646	lpxD	UDP-3-O-[3-hydroxylauroyl] glucosamine N-acyltransferase	-2.1416	0.00477625
PA5077	mdoH	periplasmic glucans biosynthesis protein MdoH	-2.17565	0.00485732
PA4625		hypothetical protein	-2.9079	0.00824639
PA2234	pslD	PslD	-3.04403	0.00826518
Central intermediary metabolism
PA2023	galU	UTP--glucose-1-phosphate uridylyltransferase	-2.45669	0.00475396
PA4100		probable dehydrogenase	-2.71636	0.00681389
PA2442	gcvT2	glycine cleavage system protein T2	-4.78317	0.00335735
Energy metabolism
PA5553	atpC	ATP synthase epsilon chain	-2.20143	0.00570765
Fatty acid and phospholipid metabolism
PA0798	pmtA	phospholipid methyltransferase	-2.26622	0.00591126
Hypothetical, unclassified, unknown
PA0169		hypothetical protein	-3.27801	0.00294533
PA0370		conserved hypothetical protein	-2.4603	0.00373239
PA0371		hypothetical protein	-2.50713	0.00367626
PA0713		hypothetical protein	-3.09266	0.00740314
PA1605		hypothetical protein	-2.26794	0.00741064
PA1732		conserved hypothetical protein	-2.62022	0.00669765
PA1968		hypothetical protein	-2.52487	0.0065985
PA1969		hypothetical protein	-2.47789	0.00741064
PA2222		hypothetical protein	-3.10245	0.00494358
PA2242	pslL	hypothetical protein	-2.73008	0.00341217
PA2289		conserved hypothetical protein	-2.29817	0.00715201
PA3042		hypothetical protein	-2.87521	0.00870108
PA4182		hypothetical protein	-2.58842	0.00546002
PA4204	ppgL	periplasmic gluconolactonase, PpgL	-3.2913	0.00214536
PA4384		hypothetical protein	-2.98708	0.00466136
PA4458		conserved hypothetical protein	-2.002	0.00214536
PA4459		conserved hypothetical protein	-2.68724	0.00599555
PA5023		conserved hypothetical protein	-2.2148	0.00466136
PA5052		hypothetical protein	-2.00001	0.00859657
PA5104		conserved hypothetical protein	-2.5155	0.0044489
PA5463		hypothetical protein	-2.04872	0.0085861
PA0567		conserved hypothetical protein	-3.2488	0.00987334
PA3791		hypothetical protein	-2.06166	0.00975127
Membrane proteins
PA2763		hypothetical protein	-3.63467	0.00847349
PA0606		probable permease of ABC transporter	-2.43072	0.00443046
PA2811		probable permease of ABC-2 transporter	-4.57802	0.00611663
Nucleotide biosynthesis and metabolism
PA5496	nrdJb	class II ribonucleotide-diphosphate reductase subunit, NrdJb	-2.97852	0.00562035
PA5497	nrdJa	class II ribonucleotide-diphosphate reductase subunit, NrdJa	-3.32507	0.00844429
Protein secretion/export apparatus
PA0077	icmF1	IcmF1	-2.95343	0.0086633
PA5210		probable secretion pathway ATPase	-2.27086	0.0033128
Putative enzymes
PA0507		probable acyl-CoA dehydrogenase	-3.81866	0.00625811
PA0534		conserved hypothetical protein	-3.13754	0.00791179
PA2317		probable oxidoreductase	2.85959	0.0027833
PA3427		probable short-chain dehydrogenases	-3.8378	0.0085861
PA3454		probable acyl-CoA thiolase	-3.85763	0.00433459
PA5181		probable oxidoreductase	-8.59265	0.00596138
PA2237	pslG	probable glycosyl hydrolase	-2.3652	0.00682108
PA2239	pslI	probable transferase	-2.96379	0.00402374
PA2702		hypothetical protein	-2.03674	0.00444661
Transcriptional regulators
PA0479		probable transcriptional regulator	-2.14901	0.00989718
PA2281		probable transcriptional regulator	-2.12902	0.00989176
PA5105	hutC	histidine utilization repressor HutC	-3.09029	0.00826518
Translation, post-translational modification, degradation
PA0594	surA	peptidyl-prolyl cis-trans isomerase SurA	-2.41436	0.00625811
Transport of small molecules
PA2987		probable ATP-binding component of ABC transporter	-2.13258	0.00367626
AmpR-dependent; Upregulated
Locus Tag	Gene Name	Product Name	FC	Corrected p-value
Adaptation, Protection
PA4378	inaA	InaA protein	3	0.00668
PA2652		probable chemotaxis transducer	2.6	0.00867
PA3348		probable chemotaxis protein methyltransferase	2.2	0.00364
PA4309	pctA	chemotactic transducer PctA	3.2	0.00783
PA0923	dinB	DNA Polymerase IV, DinB	4.5	0.00605
Amino acid biosynthesis and metabolism
PA0245	aroQ2	3-dehydroquinate dehydratase	2.9	0.00371
PA4565	proB	glutamate 5-kinase	2.9	0.00503
Biosynthesis of cofactors, prosthetic groups and carriers
PA4919	pncB1	nicotinate phosphoribosyltransferase	6.3	0.00395
Carbon compound catabolism
PA0230	pcaB	3-carboxy-cis,cis-muconate cycloisomerase	3.3	0.00708
PA0231	pcaD	beta-ketoadipate enol-lactone hydrolase	3.7	0.00516
PA0232	pcaC	gamma-carboxymuconolactone decarboxylase	4.1	0.00844
PA2862	lipA	lactonizing lipase precursor	3.6	0.00597
Cell wall / LPS / capsule
PA3160	wzz	O-antigen chain length regulator	3.7	0.00881
PA1082	flgG	flagellar basal-body rod protein FlgG	2.9	0.00852
Central intermediary metabolism
PA2813		probable glutathione S-transferase	2.6	0.0091
PA3629	adhC	alcohol dehydrogenase class III	3.2	0.00498
DNA replication, recombination, modification and repair
PA0577	dnaG	DNA primase	4.7	0.00839
Hypothetical, unclassified, unknown
PA0124		hypothetical protein	2.8	0.00381
PA0729		hypothetical protein	9.4	0.00341
PA0911		hypothetical protein	6.8	0.00783
PA1016		hypothetical protein	2.6	0.00758
PA1164		conserved hypothetical protein	2.1	0.00366
PA1299		conserved hypothetical protein	3	0.00341
PA1439		conserved hypothetical protein	2.2	0.00728
PA1545		hypothetical protein	2.7	0.00665
PA1744		hypothetical protein	3.1	0.00562
PA2362		hypothetical protein	2.4	0.00987
PA2487		hypothetical protein	11.6	0.00226
PA2765		hypothetical protein	14.6	0.0016
PA2901		hypothetical protein	16.5	0.00443
PA3306		hypothetical protein	14.9	0.0029
PA3353		hypothetical protein	2.3	0.0064
PA3499		hypothetical protein	2.4	0.00697
PA3505		hypothetical protein	5.7	0.00392
PA3649		conserved hypothetical protein	2.1	0.00631
PA3741		hypothetical protein	7.1	0.00652
PA3951		conserved hypothetical protein	2.1	0.00833
PA4326		hypothetical protein	3.1	0.00763
PA4379		conserved hypothetical protein	5	0.00341
PA4918		hypothetical protein	16.9	0.00259
PA4921		hypothetical protein	4.2	0.00377
PA5292	pchP	phosphorylcholine phosphatase	2.3	0.00989
Membrane proteins
PA2988		conserved hypothetical protein	2.2	0.00573
PA3526		probable outer membrane protein precursor	2.3	0.00364
PA3575		hypothetical protein	2.2	0.00611
PA5561	atpI	ATP synthase protein I	2.6	0.00505
PA0240		probable porin	2.3	0.0087
PA3228		probable ATP-binding/permease fusion ABC transporter	3.5	0.00138
Motility & Attachment
PA1099	fleR	two-component response regulator	3	0.00763
Non-coding RNA gene
PA3621.1	rsmZ	regulatory RNA rsmZ	4.8	0.00925
Protein secretion/export apparatus
PA2863	lipH	lipase modulator protein	2.2	0.00485
Putative enzymes
PA0242		hypothetical protein	2.6	0.00719
PA0244		hypothetical protein	2.9	0.00452
PA1296		probable 2-hydroxyacid dehydrogenase	3.2	0.00344
PA3498		probable oxidoreductase	2.4	0.00751
PA3506		probable decarboxylase	4.8	0.00576
PA3628		probable esterase	2.9	0.00571
PA3817		probable methyltransferase	4.2	0.00532
PA5048		probable nuclease	3.2	0.00901
Secreted Factors (toxins, enzymes, alginate)
PA0843	plcR	phospholipase accessory protein PlcR precursor	2.2	0.00216
Transcription, RNA processing and degradation
PA2840		probable ATP-dependent RNA helicase	3.5	0.000417
PA2975	rluC	ribosomal large subunit pseudouridine synthase C	6.5	0.00617
PA4275	nusG	transcription antitermination protein NusG	2.7	0.00969
Transport of small molecules
PA1256		amino acid ABC transporter ATP binding protein	2.3	0.00826
PA5376		probable ATP-binding component of ABC transporter	2.2	0.00612
Two-component regulatory systems
PA0757		probable two-component sensor	2.3	0.00377
PA1098	fleS	two-component sensor	2.5	0.00665
AmpR-ß-lactam dependent; Downregulated genes
Locus Tag	Gene Name	Product Name	FC	Corrected p-value
Amino acid biosynthesis and metabolism
PA0390	metX	homoserine O-acetyltransferase	-2.50943	0.00629444
PA1750		phospho-2-dehydro-3-deoxyheptonate aldolase	-2.3786	0.00853228
PA4846	aroQ1	3-dehydroquinate dehydratase	-2.26669	0.00678698
PA0932	cysM	cysteine synthase B	-2.0296	0.00290475
Biosynthesis of cofactors, prosthetic groups and carriers
PA0024	hemF	coproporphyrinogen III oxidase, aerobic	-3.17352	0.006646
PA4280	birA	BirA bifunctional protein	-2.95696	0.00914346
PA5118	thiI	thiazole biosynthesis protein ThiI	-2.8713	0.00795178
PA3652	uppS	undecaprenyl pyrophosphate synthetase	-2.30955	0.006646
PA0342	thyA	thymidylate synthase	-2.0768	0.00898512
Cell division
PA5563	soj	chromosome partitioning protein Soj	-2.05221	0.00970652
Cell wall / LPS / capsule
PA4450	murA	UDP-N-acetylglucosamine 1-carboxyvinyltransferase	-2.14113	0.00973135
PA4545	comL	competence protein ComL	-2.09731	0.00795178
PA4481	mreB	rod shape-determining protein MreB	-4.37698	0.00651431
Chaperones & heat shock proteins
PA5193	yrfI	heat shock protein HSP33	-2.51956	0.006646
DNA replication, recombination, modification and repair
PA3620	mutS	DNA mismatch repair protein MutS	-2.5522	0.00921911
Hypothetical, unclassified, unknown
PA3472		hypothetical protein	-5.41919	0.00853228
PA4451		conserved hypothetical protein	-3.69013	0.0070933
PA4438		conserved hypothetical protein	-3.3653	0.006646
PA2318		hypothetical protein	-3.09646	0.00853261
PA3453		conserved hypothetical protein	-2.80628	0.0093411
PA4004		conserved hypothetical protein	-2.70977	0.006646
PA4574		conserved hypothetical protein	-2.24274	0.00632513
PA4492		conserved hypothetical protein	-2.21772	0.00857253
PA3664		conserved hypothetical protein	-2.13265	0.00795178
PA4460		conserved hypothetical protein	-2.08492	0.00844345
PA2823		conserved hypothetical protein	-2.00429	0.00910087
PA3483		hypothetical protein	-2.00068	0.0070933
Membrane proteins
PA3828		conserved hypothetical protein	-2.65706	0.0092421
PA3794		hypothetical protein	-2.29574	0.00436619
PA4292		probable phosphate transporter	-2.37633	0.00910087
Nucleotide biosynthesis and metabolism
PA5298		xanthine phosphoribosyltransferase	-3.15173	0.00974847
PA5336	gmk	guanylate kinase	-2.97767	0.00886228
PA3527	pyrC	dihydroorotase	-2.45333	0.0080862
PA0944	purN	phosphoribosylaminoimidazole synthetase	-2.18479	0.00973135
Putative enzymes
PA0386		probable oxidase	-2.3983	0.0073284
PA4389		probable short-chain dehydrogenase	-2.08728	0.00786448
Transcription, RNA processing and degradation
PA0592	ksgA	rRNA (adenine-N6,N6)-dimethyltransferase	-2.57632	0.00856041
PA4745	nusA	N utilization substance protein A	-2.26014	0.00839099
PA4853	fis	DNA-binding protein Fis	-3.33094	0.006646
PA3604		probable two-component response regulator	-2.20907	0.00695811
PA0463	creB	two-component response regulator CreB	-2.14423	0.00839099
Translation, post-translational modification, degradation
PA3656	rpsB	30S ribosomal protein S2	-3.95408	0.0093411
PA4935	rpsF	30S ribosomal protein S6	-3.68091	0.00673868
PA5569	rnpA	ribonuclease P protein component	-3.45598	0.00503089
PA4253	rplN	50S ribosomal protein L14	-3.03194	0.00910087
PA4263	rplC	50S ribosomal protein L3	-2.79729	0.00694342
PA4257	rpsC	30S ribosomal protein S3	-2.65548	0.00889823
PA4239	rpsD	30S ribosomal protein S4	-2.43267	0.00651431
PA4254	rpsQ	30S ribosomal protein S17	-2.41304	0.00436619
PA4251	rplE	50S ribosomal protein L5	-2.3991	0.00632513
PA4665	prfA	peptide chain release factor 1	-2.2106	0.006646
PA4274	rplK	50S ribosomal protein L11	-2.0313	0.00503344
PA3818		extragenic suppressor protein SuhB	-2.66343	0.00910087
Transport of small molecules
PA2983		probable tolQ-type transport protein	-2.67596	0.00673868
AmpR-ß-lactam dependent; Upregulated genes
Locus Tag	Gene Name	Product Name	FC	Corrected p-value
Biosynthesis of cofactors, prosthetic groups and carriers
PA0502		probable biotin biosynthesis protein bioH	2.26131	0.00753209
Hypothetical, unclassified, unknown
PA5191		hypothetical protein	2.24056	0.00823377
PA0959		hypothetical protein	2.28778	0.00892756
PA1043		hypothetical protein	2.32683	0.006646
PA2226		hypothetical protein	2.51678	0.00816215
PA1090		hypothetical protein	2.55909	0.00503089
PA4685		hypothetical protein	2.56678	0.00503089
PA1356		hypothetical protein	2.60064	0.00786852
PA4608		hypothetical protein	2.84828	0.00973135
PA3089		hypothetical protein	2.8661	0.0094995
PA1091	fgtA	flagellar glycosyl transferase, FgtA	3.09291	0.00360133
PA1088		hypothetical protein	3.13155	0.00973135
PA4362		hypothetical protein	3.13939	0.00856041
PA5101		hypothetical protein	3.18548	0.00855112
PA1135		conserved hypothetical protein	3.78882	0.00556882
PA2699		hypothetical protein	3.8874	0.00910087
PA0484		conserved hypothetical protein	3.91826	0.00678698
PA2374		hypothetical protein	4.11981	0.00695811
PA1728		hypothetical protein	4.99703	0.00853261
PA2381		hypothetical protein	7.49349	0.00844345
PA1874		hypothetical protein	22.1317	0.0050892
Membrane proteins
PA2072		conserved hypothetical protein	2.22261	0.00979885
PA1042		conserved hypothetical protein	2.68711	0.00904697
PA4614	mscL	conductance mechanosensitive channel	2.31398	0.00556882
PA1119		probable outer membrane protein precursor	2.20032	0.00921911
Protein secretion/export apparatus
PA1877		probable secretion protein	8.57572	0.00973135
Putative enzymes
PA0838		probable glutathione peroxidase	2.40751	0.0093411
PA0804		probable oxidoreductase	2.49436	0.00910087
PA0704		probable amidase	3.56745	0.00856041
Secreted Factors (toxins, enzymes, alginate) ; Protein secretion/export apparatus ; Transport of small molecules
PA1876		probable ATP-binding/permease fusion ABC transporter	9.01499	0.00556882
Transport of small molecules
PA3858		probable amino acid-binding protein	2.29464	0.00519433
